# Supplementary material for: Diversity, distribution and conservation of the terrestrial reptiles of Oman (Sauropsida, Squamata)
Source: PLoS One. 2018 Feb 7;13(2):e0190389. doi: 10.1371/journal.pone.0190389 (PMC5802441; doi:10.1371/journal.pone.0190389)
Supplement: S3 Appendix — Appendix including the spatial data in shapefile format with species listed in the attribute table. Species scientific names were abbreviated and the correspondence to full names is given in the accompanying text file. (ZIP) [file pone.0190389.s003.zip]

Archive with 12 entries (9 files):
- S3_Appendix/
- S3_Appendix/S3_Appendix.dbf
- __MACOSX/
- __MACOSX/S3_Appendix/
- __MACOSX/S3_Appendix/._S3_Appendix.dbf
- S3_Appendix/S3_Appendix.shp
- __MACOSX/S3_Appendix/._S3_Appendix.shp
- S3_Appendix/S3_Appendix.shx
- __MACOSX/S3_Appendix/._S3_Appendix.shx
- S3_Appendix/S3_Appendix_scientific_names.converted.txt
- __MACOSX/S3_Appendix/._S3_Appendix_scientific_names.converted.txt
- __MACOSX/._S3_Appendix
