# Supplementary material for: Diversity, distribution and conservation of the terrestrial reptiles of Oman (Sauropsida, Squamata)
Source: PLoS One. 2018 Feb 7;13(2):e0190389. doi: 10.1371/journal.pone.0190389 (PMC5802441; doi:10.1371/journal.pone.0190389)
Supplement: S3 Appendix — Appendix including the spatial data in shapefile format with species listed in the attribute table. Species scientific names were abbreviated and the correspondence to full names is given in the accompanying text file. (ZIP) [file pone.0190389.s003.zip › S3_Appendix/S3_Appendix_scientific_names.converted.txt]

original	abbrv
Ablepharus.pannonicus	Ablpan
Acanthocercus.adramitanus	Acaadr
Acanthodactylus.blanfordii	Acabla
Acanthodactylus.boskianus	Acabos
Acanthodactylus.felicis	Acafel
Acanthodactylus.haasi	Acahaa
Acanthodactylus.masirae	Acamas
Acanthodactylus.opheodurus	Acaoph
Acanthodactylus.schmidti	Acasch
Asaccus.gallagheri	Asagal
Asaccus.gardneri	Asagar
Asaccus.margaritae	Asamar
Asaccus.montanus	Asamon
Asaccus.platyrhynchus	Asapla
Asaccus.arnoldi	Asasp
Atractaspis.andersonii	Atrand
Bitis.arietans	Bitari
Bunopus.tuberculatus	Buntub
Calotes.versicolor	Calver
Cerastes.gasperettii.gasperettii	Cergasgas
Chalcides.ocellatus.ocellatus	Chaoceoce
Chamaeleo.arabicus	Chaara
Cyrtopodion.scabrum	Cyrsca
Diplometopon.zarudnyi	Dipzar
Echis.carinatus.sochureki	Echcarsoc
Echis.coloratus	Echcol
Echis.khosatzkii	Echkho
Echis.omanensis	Echoma
Eryx.jayakari	Eryjay
Hemidactylus.alkiyumii	Hemalk
Hemidactylus.endophis	Hemend
Hemidactylus.festivus	Hemfes
Hemidactylus.flaviviridis	Hemfla
Hemidactylus.hajarensis	Hemhaj
Hemidactylus.inexpectatus	Hemine
Hemidactylus.lemurinus	Hemlem
Hemidactylus.leschenaultii	Hemles
Hemidactylus.luqueorum	Hemluq
Hemidactylus.masirahensis	Hemmas
Hemidactylus.minutus	Hemmin
Hemidactylus.paucituberculatus	Hempau
Hemidactylus.persicus	Hemper
Hemidactylus.robustus	Hemrob
Hemidactylus.sp.	Hemsp
Indotyphlops.braminus	Indbra
Lytorhynchus.diadema.diadema	Lytdiadia
Mesalina.adramitana	Mesadr
Mesalina.ayunensis	Mesayu
Mesalina.sp..1	Messp1
Mesalina.sp..2	Messp2
Myriopholis.macrorhyncha	Myrmac
Myriopholis.nursii	Myrnur
Naja.arabica	Najara
Omanosaura.cyanura	Omacya
Omanosaura.jayakari	Omajay
Phrynocephalus.arabicus	Phrara
Phrynocephalus.maculatus	Phrmac
Phrynocephalus.sakoi	Phrsak
Platyceps.rhodorachis.rhodorachis	Plarhorho
Platyceps.thomasi	Platho
Pristurus.carteri	Pricar
Pristurus.celerrimus	Pricel
Pristurus.gallagheri	Prigal
Pristurus.minimus	Primin
Pristurus.rupestris.rupestris	Priruprup
Pristurus.sp..1	Prisp1
Pristurus.sp..2	Prisp2
Pristurus.sp..3	Prisp3
Pristurus.sp..4	Prisp4
Pristurus.sp..5	Prisp5
Psammophis.schokari	Psasch
Pseudoceramodactylus.khobarensis	Psekho
Pseudocerastes.persicus	Pseper
Pseudotrapelus.dhofarensis	Psedho
Pseudotrapelus.jensvindumi	Psejen
Ptyodactylus.dhofarensis	Ptydho
Ptyodactylus.orlovi	Ptyorl
Ptyodactylus.sp.	Ptysp
Rhagerhis.moilensis	Rhamoi
Rhynchocalamus.arabicus	Rhyara
Scincus.mitranus	Scimit
Scincus.scincus.conirostris	Sciscicon
Spalerosophis.diadema.cliffordii	Spadiacli
Stenodactylus.arabicus	Steara
Stenodactylus.doriae	Stedor
Stenodactylus.leptocosymbotes	Stelep
Stenodactylus.sharqiyahensis	Stesha
Telescopus.dhara.dhara	Teldhadha
Trachydactylus.hajarensis	Trahaj
Trachydactylus.spatalurus	Traspa
Trachylepis.brevicollis	Trabre
Trachylepis.septemtaeniata	Trasep
Trachylepis.tessellata	Trates
Trapelus.flavimaculatus	Trafla
Tropiocolotes.scortecci	Trosco
Tropiocolotes.sp.	Trosp
Uromastyx.aegyptia.leptieni	Uroaeglep
Uromastyx.aegyptia.microlepis	Uroaegmic
Uromastyx.benti	Uroben
Uromastyx.thomasi	Urotho
Varanus.griseus	Vargri
